# Supplementary material for: Identification of a Proteasome-Targeting Arylsulfonamide with Potential for the Treatment of Chagas’ Disease
Source: Antimicrob Agents Chemother. 2022 Jan 18;66(1):e01535-21. doi: 10.1128/AAC.01535-21 (PMC8765320; doi:10.1128/AAC.01535-21)
Supplement: Supplemental file 2 — Supplemental Tables S2 to S5. Download AAC.01535-21-s0001.xlsx, XLSX file, 0.02 MB [file aac.01535-21-s0001.xlsx]

## Sheet: Table S2
Table S2: Read number and fold coverage of whole genome sequencing analysis.
				T. cruzi Dm28c 2018		T. cruzi Sylvio X10
	Cell line	Number of reads	Read length	Percentage mapped	Fold coverage	Percentage mapped	Fold coverage
	WT	21549849	100	72.7	29.4006	64.23	33.4351
	RES1	21532528	100	66.3	26.7909	58.13	30.2354
	RES2	21552530	100	77.82	31.4751	69.2	36.0267
	RES3	21439284	100	72.68	29.2418	64.24	33.2687
	RES4	20525514	100	66.11	25.4647	58.73	29.1189
	RES5	21356046	100	70.59	28.2906	62.28	32.1284

## Sheet: Table S3
Table S3: Single nucleotide polymorphisms identified in open reading frames identified following of whole genome sequencing of compound 1-resistant cell lines.
	T. cruzi Dm28c 2018 reference genome			T. cruzi Sylvio X10 reference genome			Gene name	Reference	Mutation	Amino acid change	Compound-1 resistant line
	Contig	Nucleotide position	Gene ID	Chromosome	Nucleotide position	Gene ID					R1	R2	R3	R4	R5
	PRFA01000013	492490	C4B63_13g138	TcX10_chr18	350678	*TcSYL_0113310	proteasome subunit beta type-2	T	C	I27T	0/0	0/0	0/0	0/0	1/1
	PRFA01000048	216793	C4B63_48g131	TcX10_chr1	2151121	TcSYL_0010960	proteasome subunit beta type-5	C	T	D225N	1/1	1/1	1/1	0/0	0/0
	PRFA01000063	163244	C4B63_63g86	TcX10_chr15	799321	*TcSYL_0108250	ATP-binding cassette protein subfamily G	G	C	V253L	0/0	0/0	0/0	1/1	0/0
	PRFA01000046	61805	C4B63_46g13	TcX10_chr12	119347	TcSYL_0089160	mitochondrial DNA polymerase I protein D	C	A	H605Q	0/0	0/0	0/0	0/1	0/0
					*genes not correctly annotated in reference genome

## Sheet: Table S4
Table S4: RPKM and gene names of cosmid library 'hits' after selection with compound 1 (total region >5000 RPKM and >1 fragment).
	L. donovani LV9 reference genome			L. donovani BPK281 reference genome
Region	Gene ID	Gene name	RPKM	Gene ID	Gene name	RPKM
1	LdBPK.35.2.000690	hypothetical protein, conserved	3084.24	LdBPK_350690.1	hypothetical protein, conserved	3077.99
	LdBPK.35.2.000700	Tetratricopeptide repeat/TPR repeat, putative	4365.44	LdBPK_350700.1	Tetratricopeptide repeat, putative	4365.66
	LdBPK.35.2.000710	ATP synthase subunit D, putative	4916.96	LdBPK_350710.1	vacuolar ATP synthase subunit d, putative	4917.69
	LdBPK.35.2.000720	Endonuclease/Exonuclease/phosphatase family, putative	4946.63	LdBPK_350720.1	Endonuclease/Exonuclease/phosphatase family, putative	4945.76
	LdBPK.35.2.000730	hypothetical protein, conserved	5328.23	LdBPK_350730.1	hypothetical protein, conserved	5328.24
	LdBPK.35.2.000740	SET domain containing protein, putative	4605.83	LdBPK_350740.1	hypothetical protein, conserved	4605.98
	LdBPK.35.2.000750	hypothetical protein, conserved	5250.97	LdBPK_350750.1	hypothetical protein, conserved	5273.52
	LdBPK.35.2.000770	Proteasome activator pa28 beta subunit, putative	5599.9	LdBPK_350770.1	proteasome activator protein pa26, putative	5600.78
	LdBPK.35.2.000780	CBS domain containing protein, putative	5471.08	LdBPK_350780.1	AMP-activated protein kinase, gamma regulatory subunit	5469.7
	LdBPK.35.2.000790	Ribosomal RNA adenine dimethylase, putative	5230.48	LdBPK_350790.1	rRNA dimethyltransferase, putative	5230.75
	N/A	N/A	N/A	LdBPK_350800.1	hypothetical protein	3709.04
	LdBPK.35.2.000810	Actin, putative	850.989	LdBPK_350810.1	actin-like protein, putative	851.033
	LdBPK.35.2.000820	hypothetical protein, conserved	617.996	LdBPK_350820.1	hypothetical protein, unknown function	618.028
	LdBPK.35.2.000830	hypothetical protein, conserved	377.485	LdBPK_350830.1	hypothetical protein, unknown function	377.504
	LdBPK.35.2.000840	Aminotransferase class I and II, putative	311.148	LdBPK_350840.1	aspartate aminotransferase, putative	311.003
2	LdBPK.36.2.002540	Cullin protein neddylation domain containing protein, putative	202.063	LdBPK_362540.1	Cullin protein neddylation domain containing protein, putative	202.178
	LdBPK.36.2.002550	Dipeptidyl peptidase IV (DPP IV) N-terminal region/Prolyl oligopeptidase family, putative	415.144	LdBPK_362550.1	serine peptidase, Clan SC, Family S9B	415.165
	LdBPK.36.2.002560	hypothetical protein, conserved	2323.54	LdBPK_362560.1	caltractin, putative	2323.66
	LdBPK.36.2.002570	FYVE zinc finger containing protein, putative	2307.45	LdBPK_362570.1	hypothetical protein, conserved	2306.78
	LdBPK.36.2.002580	hypothetical protein, conserved	2193.03	LdBPK_362580.1	hypothetical protein, conserved	2193.14
	LdBPK.36.2.002590	hypothetical protein, conserved	2049.88	LdBPK_362590.1	hypothetical protein, conserved	2049.89
	LdBPK.36.2.002600	Histidine phosphatase superfamily (branch 2), putative	2013.3	LdBPK_362600.1	acid phosphatase, putative	2013.55
	LdBPK.36.2.002610	hypothetical protein, conserved	2153.34	LdBPK_362610.1	hypothetical protein, conserved	2153.45
	LdBPK.36.2.002620	hypothetical protein, conserved	1860.76	LdBPK_362620.1	hypothetical protein, conserved	1860.86
	LdBPK.36.2.002630	WD domain, G-beta repeat, putative	1605.1	LdBPK_362630.1	chromatin assembly factor 1 subunit b-like protein	1605.28
	LdBPK.36.2.002640	Nup93/Nic96, putative	1053.66	LdBPK_362640.1	Nucleoporin NUP96	1053.71
	LdBPK.36.2.002650	hypothetical protein, conserved	269.465	LdBPK_362650.1	hypothetical protein, conserved	269.479
	LdBPK.36.2.002660	DEAD/DEAH box helicase/Helicase conserved C-terminal domain containing protein, putative	296.257	LdBPK_362660.1	ATP-dependent DEAD/H RNA helicase, putative	296.272
	LdBPK.36.2.002670	Fatty acid hydroxylase superfamily, putative	297.578	LdBPK_362670.1	C-4 sterol methyl oxidase, putative	297.593
3	LdLV9.26.2.206220	Ribosomal L29 protein, putative	764.385	LdBPK_262350.1	60S ribosomal protein L35, putative	1520.02
	LdLV9.26.2.206230	Ribosomal L29 protein, putative	808.035	N/A	N/A	N/A
	LdBPK.26.2.002370	hypothetical protein, conserved	3240.1	LdBPK_262370.1	hypothetical protein, conserved	3235.72
	LdBPK.26.2.002380	Sec1 family, putative	4557.1	LdBPK_262380.1	sec1 family transport protein, putative	4557.23
	LdBPK.26.2.002390	Zn-finger in Ran binding protein and others/SPRY domain/HECT-domain (ubiquitin-transferase), putative	4352.69	LdBPK_262390.1	SPRY domain/HECT-domain (ubiquitin-transferase), putative	4353.94
	LdBPK.26.2.002400	Fibronectin type III domain containing protein, putative	3567.12	LdBPK_262400.1	Fibronectin type III domain containing protein, putative	3563.64
	LdBPK.26.2.002410	Primase zinc finger/Mcm10 replication factor, putative	276.685	LdBPK_262410.1	Primase zinc finger/Mcm10 replication factor, putative	276.699
	LdBPK.26.2.002420	Tim17/Tim22/Tim23/Pmp24 family, putative	278.306	LdBPK_262420.1	peroxisomal membrane protein 4, putative	278.029
Genes highlighted in green are between barcodes of opposing sides, genes highlighed in yellow have barocdes on them/not between barcodes of opposing side

## Sheet: Table S5
Table S5: RPKM and gene names of cosmid library 'hits' after selection with compound 2 (total region >5000 RPKM and >1 fragment).
	L. donovani LV9 reference genome			L. donovani BPK281 reference genome
Region	Gene ID	Gene name	RPKM	Gene ID	Gene name	RPKM
1	LdBPK.35.2.000690	hypothetical protein, conserved	3994.08	LdBPK_350690.1	hypothetical protein, conserved	3997.99
	LdBPK.35.2.000700	Tetratricopeptide repeat/TPR repeat, putative	9140.19	LdBPK_350700.1	Tetratricopeptide repeat, putative	9167.84
	LdBPK.35.2.000710	ATP synthase subunit D, putative	10538.7	LdBPK_350710.1	vacuolar ATP synthase subunit d, putative	10571.3
	LdBPK.35.2.000720	Endonuclease/Exonuclease/phosphatase family, putative	10802.6	LdBPK_350720.1	Endonuclease/Exonuclease/phosphatase family, putative	10836.4
	LdBPK.35.2.000730	hypothetical protein, conserved	11771.3	LdBPK_350730.1	hypothetical protein, conserved	11807.5
	LdBPK.35.2.000740	SET domain containing protein, putative	11398.1	LdBPK_350740.1	hypothetical protein, conserved	11432.1
	LdBPK.35.2.000750	hypothetical protein, conserved	11942.3	LdBPK_350750.1	hypothetical protein, conserved	12030.1
	LdBPK.35.2.000770	Proteasome activator pa28 beta subunit, putative	13318.3	LdBPK_350770.1	proteasome activator protein pa26, putative	13358.6
	LdBPK.35.2.000780	CBS domain containing protein, putative	12295.9	LdBPK_350780.1	AMP-activated protein kinase, gamma regulatory subunit	12330
	LdBPK.35.2.000790	Ribosomal RNA adenine dimethylase, putative	12030.9	LdBPK_350790.1	rRNA dimethyltransferase, putative	12067.7
	N/A	N/A	N/A	LdBPK_350800.1	hypothetical protein	14581.6
	LdBPK.35.2.000810	Actin, putative	3830.84	LdBPK_350810.1	actin-like protein, putative	3842.56
	LdBPK.35.2.000820	hypothetical protein, conserved	2090.89	LdBPK_350820.1	hypothetical protein, unknown function	2097.58
	LdBPK.35.2.000830	hypothetical protein, conserved	1561.89	LdBPK_350830.1	hypothetical protein, unknown function	1566.61
	LdBPK.35.2.000840	Aminotransferase class I and II, putative	1353.12	LdBPK_350840.1	aspartate aminotransferase, putative	1357.26
2	LdBPK.31.2.000840	hypothetical protein, conserved	734.39	LdBPK_310840.1	hypothetical protein, conserved	782.745
	LdBPK.31.2.000850	hypothetical protein, conserved	782.686	LdBPK_310850.1	hypothetical protein, conserved (fragment)	725.876
	LdBPK.31.2.000860	Lipase (class 3), putative	1067.64	LdBPK_310860.1	Secretory lipase	1070.59
	LdBPK.31.2.000870	Lipase (class 3), putative	1150.3	LdBPK_310870.1	lipase precursor-like protein	1154.24
	LdLV9.31.2.207570	hypothetical protein, conserved	2600.31	LdBPK_310880.1	hypothetical protein (fragment)	2383.62
	LdBPK.31.2.000890	Elongation factor Tu GTP binding domain/ADP-ribosylation factor family/Ras of Complex, Roc, domain of DAPkinase/Ras family	1778.85	LdBPK_310890.1	ras-like small GTPases, putative	1784.29
	LdBPK.32.2.002800	Transmembrane amino acid transporter protein/Tryptophan/tyrosine permease family, putative	1362.36	LdBPK_310900.1	amino acid permease 3 (fragment)	999.752
	LdLV9.31.2.207590	Transmembrane amino acid transporter protein/Tryptophan/tyrosine permease family, putative	1675.68	LdBPK_310910.1	amino acid permease 3	2771.66
	LdBPK.31.2.000920	KIAA1430 homologue, putative	820.221	LdBPK_310920.1	KIAA1430 homologue, putative	822.731
	LdLV9.31.2.207600	hypothetical protein, conserved	830.381	LdBPK_310930.1	hypothetical protein, conserved	832.237
	LdBPK.31.2.000940	hypothetical protein, conserved	331.826	LdBPK_310940.1	hypothetical protein, unknown function	332.842
3	LdBPK.36.2.004840	hypothetical protein, conserved	256.483	LdBPK_364840.1	hypothetical protein, conserved	257.06
	LdBPK.36.2.004850	hypothetical protein, conserved	294.926	LdBPK_364850.1	hypothetical protein, conserved	295.829
	LdBPK.36.2.004860	Ham1 family, putative	465.681	LdBPK_364860.1	Ham1 family, putative	465.611
	LdBPK.36.2.004870	Esterase PHB depolymerase/Phospholipase/Carboxylesterase/Prolyl oligopeptidase family, putative	569.818	LdBPK_364870.1	Esterase PHB depolymerase, putative	571.562
	LdBPK.36.2.004880	Ribosomal protein L10, putative	673.694	LdBPK_364880.1	60S acidic ribosomal protein, putative	675.755
	LdBPK.36.2.004890	Vacuolar sorting protein 9 (VPS9) domain containing protein, putative	922.302	LdBPK_364890.1	Vacuolar sorting protein 9 (VPS9) domain containing protein, putative	925.124
	LdBPK.36.2.004900	hypothetical protein, conserved	1034.48	LdBPK_364900.1	hypothetical protein, conserved	1038.41
	LdBPK.36.2.004910	Cytochrome b5-like Heme/Steroid binding domain containing protein, putative	1388.05	LdBPK_364910.1	cytochrome b5 1, putative	1392.29
	LdBPK.36.2.004920	hypothetical protein, conserved	1100.55	LdBPK_364920.1	hypothetical protein, conserved	1104.06
	LdBPK.36.2.004930	hypothetical protein, conserved	946.928	LdBPK_364930.1	Alpha/beta hydrolase family, putative	949.826
	LdBPK.36.2.004940	hypothetical protein, conserved	723.824	LdBPK_364940.1	hypothetical protein, conserved	726.038
	LdBPK.36.2.004950	Flavodoxin/FAD binding domain/Oxidoreductase NAD-binding domain containing protein, putative	634.775	LdBPK_364950.1	methionine synthase reductase, mitochondrial precursor-like protein	636.717
	LdBPK.36.2.004960	hypothetical protein, conserved	493.945	LdBPK_364960.1	hypothetical protein, conserved	495.523
Genes highlighted in green are between barcodes of opposing sides, genes highlighed in yellow have barocdes on them/not between barcodes of opposing side
